# Supplementary material for: Canine B Cell Lymphoma- and Leukemia-Derived Extracellular Vesicles Moderate Differentiation and Cytokine Production of T and B Cells In Vitro
Source: Int J Mol Sci. 2022 Aug 29;23(17):9831. doi: 10.3390/ijms23179831 (PMC9456052; doi:10.3390/ijms23179831)
Supplement: Supplementary file 1 [file ijms-23-09831-s001.zip]

Archive with 3 entries (3 files):
- Supplementary FigureS1.jpg
- Supplementary FigureS2.jpg
- Supplementary FigureS3.jpg
